# Supplementary material for: Fine-scale dietary changes between the breeding and non-breeding diet of a resident seabird
Source: R Soc Open Sci. 2015 Apr 8;2(4):140291. doi: 10.1098/rsos.140291 (PMC4448858; doi:10.1098/rsos.140291)
Supplement: Stable isotope and stomach content analyses values for little penguins (Eudyptula minor) [file rsos140291.xlsx]

## Sheet: Penguins
Species	Year	Life-stage	d13C	d15N	Tissue	sex		Year	Life-stage	d13C non-corrected	d15N non-corrected	Tissue
Eudyptula minor	2007	Pre-moult	-19.603	17.9379	Blood	F		2011	Pre-moult	-18.2949	20.3113	Feather
Eudyptula minor	2007	Pre-moult	-19.1647	18.4088	Blood	F		2011	Pre-moult	-19.2758	19.2068	Feather
Eudyptula minor	2007	Pre-moult	-19.7094	16.5293	Blood	F		2011	Pre-moult	-19.3439	17.3264	Feather
Eudyptula minor	2007	Pre-moult	-18.945	17.0361	Blood	F		2011	Pre-moult	-17.5703	21.1277	Feather
Eudyptula minor	2007	Pre-moult	-18.7956	17.3708	Blood	F		2011	Pre-moult	-18.0675	20.2639	Feather
Eudyptula minor	2007	Pre-moult	-19.641	17.0371	Blood	F		2011	Pre-moult	-18.1706	18.3518	Feather
Eudyptula minor	2007	Pre-moult	-19.0009	17.4508	Blood	F		2011	Pre-moult	-18.4371	20.054	Feather
Eudyptula minor	2007	Pre-moult	-19.8042	18.2576	Blood	F		2011	Pre-moult	-19.4084	16.531	Feather
Eudyptula minor	2007	Pre-moult	-18.8078	18.2386	Blood	F		2011	Pre-moult	-18.4033	21.1107	Feather
Eudyptula minor	2007	Pre-moult	-19.7103	16.4841	Blood	F		2011	Pre-moult	-18.2509	19.7287	Feather
Eudyptula minor	2007	Pre-moult	-18.7133	18.4073	Blood	F		2011	Pre-moult	-18.7427	20.2067	Feather
Eudyptula minor	2007	Pre-moult	-19.5121	17.1682	Blood	F		2011	Pre-moult	-18.5504	15.3548	Feather
Eudyptula minor	2007	Pre-moult	-18.5236	17.2771	Blood	F		2011	Pre-moult	-18.5243	19.2399	Feather
Eudyptula minor	2007	Pre-moult	-18.6802	17.5564	Blood	F		2011	Pre-moult	-16.451	22.9176	Feather
Eudyptula minor	2007	Pre-moult	-18.913	18.5238	Blood	F		2011	Pre-moult	-18.2573	20.2483	Feather
Eudyptula minor	2007	Pre-moult	-19.5919	17.1156	Blood	F		2011	Pre-moult	-19.183	19.3987	Feather
Eudyptula minor	2007	Pre-moult	-18.7769	17.836	Blood	F		2011	Pre-moult	-17.468	20.6578	Feather
Eudyptula minor	2007	Pre-moult	-19.1552	18.1849	Blood	F		2011	Pre-moult	-18.3105	19.1278	Feather
Eudyptula minor	2007	Pre-moult	-19.6	16.7208	Blood	M		2011	Pre-moult	-18.7074	20.4358	Feather
Eudyptula minor	2007	Pre-moult	-19.1978	18.0024	Blood	M		2011	Pre-moult	-18.2411	20.8457	Feather
Eudyptula minor	2007	Pre-moult	-19.7611	18.1079	Blood	M		2011	Pre-moult	-18.4253	19.497	Feather
Eudyptula minor	2007	Pre-moult	-18.8015	18.1427	Blood	M		2011	Pre-moult	-17.7006	22.0167	Feather
Eudyptula minor	2007	Pre-moult	-18.8542	17.6902	Blood	M		2011	Pre-moult	-18.2324	19.399	Feather
Eudyptula minor	2007	Pre-moult	-19.3677	17.6226	Blood	M		2011	Pre-moult	-17.91	21.6731	Feather
Eudyptula minor	2007	Pre-moult	-17.82	20.16	Blood	M		2011	Pre-moult	-18.3787	18.7532	Feather
Eudyptula minor	2007	Pre-moult	-19.2029	17.1387	Blood	M		2011	Pre-moult	-18.9544	19.5458	Feather
Eudyptula minor	2007	Pre-moult	-19.1407	16.5459	Blood	M		2011	Pre-moult	-18.5991	21.3511	Feather
Eudyptula minor	2007	Pre-moult	-18.6138	19.8311	Blood	M		2011	Pre-moult	-17.6176	20.772	Feather
Eudyptula minor	2007	Pre-moult	-19.1268	17.068	Blood	M		2011	Pre-moult	-17.9363	20.3944	Feather
Eudyptula minor	2007	Pre-moult	-18.7942	18.3274	Blood	M		2011	Pre-moult	-18.0122	20.788	Feather
Eudyptula minor	2007	Pre-moult	-18.7568	19.2639	Blood	M		2011	Pre-moult	-16.8799	21.2138	Feather
Eudyptula minor	2007	Pre-moult	-19.2183	18.3578	Blood	M		2011	Pre-moult	-18.3983	15.6989	Feather
Eudyptula minor	2007	Pre-moult	-18.98	18.56	Blood	M		2011	Pre-moult	-17.934	20.0491	Feather
Eudyptula minor	2007	Pre-moult	-18.5021	18.9192	Blood	M		2011	Pre-moult	-18.1186	19.7109	Feather
Eudyptula minor	2007	Pre-moult	-19.2897	17.8959	Blood	M		2011	Pre-moult	-17.7932	19.8145	Feather
Eudyptula minor	2007	Pre-moult	-19.46	17.1834	Blood	M		2011	Pre-moult	-18.2769	20.015	Feather
Eudyptula minor	2007	Winter	-18.8394	18.6106	Blood	F		2012	Pre-moult	-18.1806	20.0084	Feather
Eudyptula minor	2007	Winter	-19.0213	17.8478	Blood	F		2012	Pre-moult	-18.2577	21.1179	Feather
Eudyptula minor	2007	Winter	-18.5569	17.7951	Blood	F		2012	Pre-moult	-18.4886	15.0829	Feather
Eudyptula minor	2007	Winter	-19.1704	18.5917	Blood	F		2012	Pre-moult	-17.5726	18.8471	Feather
Eudyptula minor	2007	Winter	-19.2514	17.5174	Blood	F		2012	Pre-moult	-17.6923	19.3721	Feather
Eudyptula minor	2007	Winter	-18.2835	18.2509	Blood	F		2012	Pre-moult	-17.7966	20.1798	Feather
Eudyptula minor	2007	Winter	-18.38	18.12	Blood	F		2012	Pre-moult	-17.9385	20.6163	Feather
Eudyptula minor	2007	Winter	-18.6449	18.2556	Blood	F		2012	Pre-moult	-17.9184	19.914	Feather
Eudyptula minor	2007	Winter	-18.9629	18.1801	Blood	F		2012	Pre-moult	-17.4415	20.5915	Feather
Eudyptula minor	2007	Winter	-19.1096	17.8274	Blood	F		2012	Pre-moult	-17.6193	21.1007	Feather
Eudyptula minor	2007	Winter	-19.3775	18.1456	Blood	F		2012	Pre-moult	-18.0487	19.5616	Feather
Eudyptula minor	2007	Winter	-19.1656	17.8021	Blood	F		2012	Pre-moult	-18.053	20.6031	Feather
Eudyptula minor	2007	Winter	-19.283	18.3922	Blood	F		2012	Pre-moult	-17.893	20.112	Feather
Eudyptula minor	2007	Winter	-18.9842	18.3707	Blood	F		2012	Pre-moult	-17.9719	21.6576	Feather
Eudyptula minor	2007	Winter	-19.0225	18.8707	Blood	F		2012	Pre-moult	-18.2569	20.1904	Feather
Eudyptula minor	2007	Winter	-19.25	18.88	Blood	F		2012	Pre-moult	-17.8681	21.5287	Feather
Eudyptula minor	2007	Winter	-19.3744	17.7078	Blood	F		2012	Pre-moult	-18.2409	20.0394	Feather
Eudyptula minor	2007	Winter	-18.7131	18.1032	Blood	M		2012	Pre-moult	-18.0836	20.0295	Feather
Eudyptula minor	2007	Winter	-18.8299	18.1101	Blood	M		2012	Pre-moult	-18.1216	18.972	Feather
Eudyptula minor	2007	Winter	-18.9569	18.5845	Blood	M		2012	Pre-moult	-18.199	20.1004	Feather
Eudyptula minor	2007	Winter	-19.1824	16.8535	Blood	M		2012	Pre-moult	-18.0422	20.3626	Feather
Eudyptula minor	2007	Winter	-18.6429	18.6995	Blood	M		2012	Pre-moult	-17.5737	20.3996	Feather
Eudyptula minor	2007	Winter	-19.382	18.3374	Blood	M		2012	Pre-moult	-18.3665	19.8515	Feather
Eudyptula minor	2007	Winter	-19.4588	18.2614	Blood	M		2012	Pre-moult	-18.0111	20.2322	Feather
Eudyptula minor	2007	Winter	-18.759	18.996	Blood	M		2012	Pre-moult	-17.5989	20.204	Feather
Eudyptula minor	2007	Winter	-18.7502	18.5838	Blood	M		2012	Pre-moult	-19.0462	15.9343	Feather
Eudyptula minor	2007	Winter	-19.3452	18.0651	Blood	M		2012	Pre-moult	-18.1436	19.2678	Feather
Eudyptula minor	2007	Winter	-18.8484	18.8733	Blood	M		2012	Pre-moult	-17.3897	21.5616	Feather
Eudyptula minor	2007	Winter	-19.1477	18.8782	Blood	M		2012	Pre-moult	-17.8319	21.6865	Feather
Eudyptula minor	2007	Winter	-18.9696	18.867	Blood	M		2012	Pre-moult	-17.9234	20.822	Feather
Eudyptula minor	2007	Winter	-19.4274	19.177	Blood	M		2012	Pre-moult	-18.0382	20.4562	Feather
Eudyptula minor	2007	Winter	-19.0162	18.8851	Blood	M		2012	Pre-moult	-18.6462	19.8138	Feather
Eudyptula minor	2007	Winter	-18.9753	18.499	Blood	M		2012	Pre-moult	-18.5966	20.7579	Feather
Eudyptula minor	2007	Winter	-19.3719	18.6444	Blood	M		2012	Pre-moult	-17.6024	22.148	Feather
Eudyptula minor	2007	Winter	-18.8445	19.4421	Blood	M		2012	Pre-moult	-17.7394	20.6931	Feather
Eudyptula minor	2007	Breeding	-19.82	18.09	Blood	F		2012	Pre-moult	-18.2908	21.5691	Feather
Eudyptula minor	2007	Breeding	-19.6303	18.6594	Blood	F
Eudyptula minor	2007	Breeding	-19.3908	19.1598	Blood	F
Eudyptula minor	2007	Breeding	-19.5897	18.8276	Blood	F
Eudyptula minor	2007	Breeding	-19.3508	18.6014	Blood	F
Eudyptula minor	2007	Breeding	-19.1492	18.6115	Blood	F
Eudyptula minor	2007	Breeding	-18.9585	19.1741	Blood	F
Eudyptula minor	2007	Breeding	-19.056	18.9499	Blood	F
Eudyptula minor	2007	Breeding	-18.6773	19.8029	Blood	F
Eudyptula minor	2007	Breeding	-19.3125	18.3924	Blood	F
Eudyptula minor	2007	Breeding	-19.0005	19.1333	Blood	F
Eudyptula minor	2007	Breeding	-19.3017	19.488	Blood	F
Eudyptula minor	2007	Breeding	-19.1716	18.8174	Blood	F
Eudyptula minor	2007	Breeding	-19.2728	19.1873	Blood	F
Eudyptula minor	2007	Breeding	-19.2308	18.8796	Blood	F
Eudyptula minor	2007	Breeding	-19.0913	19.4034	Blood	F
Eudyptula minor	2007	Breeding	-19.1822	19.0498	Blood	F
Eudyptula minor	2007	Breeding	-19.017	19.3715	Blood	F
Eudyptula minor	2007	Breeding	-18.9306	18.9499	Blood	M
Eudyptula minor	2007	Breeding	-18.9385	18.8786	Blood	M
Eudyptula minor	2007	Breeding	-18.9936	18.42	Blood	M
Eudyptula minor	2007	Breeding	-18.7948	19.1384	Blood	M
Eudyptula minor	2007	Breeding	-19.2415	19.01	Blood	M
Eudyptula minor	2007	Breeding	-19.2565	18.8694	Blood	M
Eudyptula minor	2007	Breeding	-19.0768	19.3687	Blood	M
Eudyptula minor	2007	Breeding	-19.018	19.2281	Blood	M
Eudyptula minor	2007	Breeding	-19.3354	19.0661	Blood	M
Eudyptula minor	2007	Breeding	-19.0769	18.7726	Blood	M
Eudyptula minor	2007	Breeding	-19	18.97	Blood	M
Eudyptula minor	2007	Breeding	-19.0108	19.5685	Blood	M
Eudyptula minor	2007	Breeding	-19.1823	19.3007	Blood	M
Eudyptula minor	2007	Breeding	-18.9641	19.2498	Blood	M
Eudyptula minor	2007	Breeding	-19.2232	19.0946	Blood	M
Eudyptula minor	2007	Breeding	-18.7505	20.0185	Blood	M
Eudyptula minor	2007	Breeding	-19.0541	19.6509	Blood	M
Eudyptula minor	2007	Breeding	-18.9452	20.0786	Blood	M
Eudyptula minor	2008	Pre-moult	-19.1793	17.9754	Blood	F
Eudyptula minor	2008	Pre-moult	-19.5673	19.0772	Blood	F
Eudyptula minor	2008	Pre-moult	-19.7446	19.5273	Blood	F
Eudyptula minor	2008	Pre-moult	-18.6702	18.1282	Blood	F
Eudyptula minor	2008	Pre-moult	-18.9771	18.2729	Blood	F
Eudyptula minor	2008	Pre-moult	-19.1931	18.0736	Blood	F
Eudyptula minor	2008	Pre-moult	-18.6377	18.4368	Blood	F
Eudyptula minor	2008	Pre-moult	-18.5221	18.1019	Blood	F
Eudyptula minor	2008	Pre-moult	-18.6683	17.6629	Blood	F
Eudyptula minor	2008	Pre-moult	-18.3538	18.2779	Blood	F
Eudyptula minor	2008	Pre-moult	-18.9914	17.9906	Blood	F
Eudyptula minor	2008	Pre-moult	-18.3892	17.8278	Blood	F
Eudyptula minor	2008	Pre-moult	-18.3089	18.2132	Blood	F
Eudyptula minor	2008	Pre-moult	-17.8577	18.7918	Blood	F
Eudyptula minor	2008	Pre-moult	-18.8547	18.5258	Blood	F
Eudyptula minor	2008	Pre-moult	-18.6225	18.3852	Blood	F
Eudyptula minor	2008	Pre-moult	-18.3892	18.1555	Blood	F
Eudyptula minor	2008	Pre-moult	-18.6903	18.0665	Blood	F
Eudyptula minor	2008	Pre-moult	-19.2094	18.4533	Blood	M
Eudyptula minor	2008	Pre-moult	-19.4603	19.3887	Blood	M
Eudyptula minor	2008	Pre-moult	-19.6824	16.4709	Blood	M
Eudyptula minor	2008	Pre-moult	-19.4436	18.3609	Blood	M
Eudyptula minor	2008	Pre-moult	-19.1132	18.4241	Blood	M
Eudyptula minor	2008	Pre-moult	-19.62	17.95	Blood	M
Eudyptula minor	2008	Pre-moult	-18.4858	18.1576	Blood	M
Eudyptula minor	2008	Pre-moult	-18.3127	18.4459	Blood	M
Eudyptula minor	2008	Pre-moult	-18.8136	18.0038	Blood	M
Eudyptula minor	2008	Pre-moult	-19.32	17.89	Blood	M
Eudyptula minor	2008	Pre-moult	-19.1396	18.0554	Blood	M
Eudyptula minor	2008	Pre-moult	-18.7974	17.0519	Blood	M
Eudyptula minor	2008	Pre-moult	-18.66	18.36	Blood	M
Eudyptula minor	2008	Pre-moult	-17.5012	19.2349	Blood	M
Eudyptula minor	2008	Pre-moult	-17.9524	18.3255	Blood	M
Eudyptula minor	2008	Pre-moult	-19.2175	17.5991	Blood	M
Eudyptula minor	2008	Pre-moult	-18.5995	18.5227	Blood	M
Eudyptula minor	2008	Pre-moult	-18.5555	18.4266	Blood	M
Eudyptula minor	2008	Winter	-18.8681	18.0766	Blood	F
Eudyptula minor	2008	Winter	-18.2812	18.7291	Blood	F
Eudyptula minor	2008	Winter	-18.7094	18.0604	Blood	F
Eudyptula minor	2008	Winter	-19.2878	18.0038	Blood	F
Eudyptula minor	2008	Winter	-18.676	18.2284	Blood	F
Eudyptula minor	2008	Winter	-18.35	18.4226	Blood	F
Eudyptula minor	2008	Winter	-18.8327	18.3123	Blood	F
Eudyptula minor	2008	Winter	-18.2937	19.6779	Blood	F
Eudyptula minor	2008	Winter	-18.549	18.4063	Blood	F
Eudyptula minor	2008	Winter	-18.6076	18.7171	Blood	F
Eudyptula minor	2008	Winter	-18.7868	17.934	Blood	F
Eudyptula minor	2008	Winter	-18.0147	17.8325	Blood	F
Eudyptula minor	2008	Winter	-18.5291	19.1313	Blood	F
Eudyptula minor	2008	Winter	-18.8019	18.3071	Blood	F
Eudyptula minor	2008	Winter	-18.2045	19.1145	Blood	F
Eudyptula minor	2008	Winter	-17.6	19.34	Blood	F
Eudyptula minor	2008	Winter	-18.9411	18.912	Blood	F
Eudyptula minor	2008	Winter	-18.5922	19.0937	Blood	F
Eudyptula minor	2008	Winter	-18.4007	19.1631	Blood	M
Eudyptula minor	2008	Winter	-18.7783	17.8288	Blood	M
Eudyptula minor	2008	Winter	-18.68	18.65	Blood	M
Eudyptula minor	2008	Winter	-18.4179	18.7868	Blood	M
Eudyptula minor	2008	Winter	-18.7544	18.7382	Blood	M
Eudyptula minor	2008	Winter	-18.5756	18.3609	Blood	M
Eudyptula minor	2008	Winter	-18.8022	18.5946	Blood	M
Eudyptula minor	2008	Winter	-18.4609	19.0468	Blood	M
Eudyptula minor	2008	Winter	-18.459	19.7033	Blood	M
Eudyptula minor	2008	Winter	-18.64	18.75	Blood	M
Eudyptula minor	2008	Winter	-18.5647	18.6074	Blood	M
Eudyptula minor	2008	Winter	-18.5693	18.6387	Blood	M
Eudyptula minor	2008	Winter	-18.8006	18.551	Blood	M
Eudyptula minor	2008	Winter	-18.2221	20.3017	Blood	M
Eudyptula minor	2008	Winter	-18.4987	19.3366	Blood	M
Eudyptula minor	2008	Winter	-18.7823	18.7117	Blood	M
Eudyptula minor	2008	Winter	-18.1871	20.4498	Blood	M
Eudyptula minor	2008	Winter	-18.1603	20.2115	Blood	M
Eudyptula minor	2008	Breeding	-18.7034	18.7546	Blood	F
Eudyptula minor	2008	Breeding	-19.1398	18.482	Blood	F
Eudyptula minor	2008	Breeding	-17.7108	17.7597	Blood	F
Eudyptula minor	2008	Breeding	-19.104	18.3609	Blood	F
Eudyptula minor	2008	Breeding	-18.7823	18.6756	Blood	F
Eudyptula minor	2008	Breeding	-18.8334	17.7297	Blood	F
Eudyptula minor	2008	Breeding	-19.7547	18.3721	Blood	F
Eudyptula minor	2008	Breeding	-19.1584	18.3148	Blood	F
Eudyptula minor	2008	Breeding	-19.6244	18.6057	Blood	F
Eudyptula minor	2008	Breeding	-19.0264	18.4494	Blood	F
Eudyptula minor	2008	Breeding	-19.5953	18.4519	Blood	F
Eudyptula minor	2008	Breeding	-17.6472	18.0039	Blood	F
Eudyptula minor	2008	Breeding	-19.1471	19.0008	Blood	F
Eudyptula minor	2008	Breeding	-18.786	19.8764	Blood	F
Eudyptula minor	2008	Breeding	-19.0639	19.2067	Blood	F
Eudyptula minor	2008	Breeding	-19.2922	18.7155	Blood	F
Eudyptula minor	2008	Breeding	-19.0974	18.8649	Blood	F
Eudyptula minor	2008	Breeding	-19.71	18.46	Blood	F
Eudyptula minor	2008	Breeding	-18.9896	18.4554	Blood	M
Eudyptula minor	2008	Breeding	-18.4339	18.9864	Blood	M
Eudyptula minor	2008	Breeding	-18.861	18.7564	Blood	M
Eudyptula minor	2008	Breeding	-18.861	18.7582	Blood	M
Eudyptula minor	2008	Breeding	-18.76	18.9887	Blood	M
Eudyptula minor	2008	Breeding	-19.0217	18.5234	Blood	M
Eudyptula minor	2008	Breeding	-18.7726	18.6548	Blood	M
Eudyptula minor	2008	Breeding	-19.8201	18.0018	Blood	M
Eudyptula minor	2008	Breeding	-18.39	18.99	Blood	M
Eudyptula minor	2008	Breeding	-18.8405	18.961	Blood	M
Eudyptula minor	2008	Breeding	-18.8178	19.2555	Blood	M
Eudyptula minor	2008	Breeding	-18.8187	18.8655	Blood	M
Eudyptula minor	2008	Breeding	-18.7384	19.424	Blood	M
Eudyptula minor	2008	Breeding	-18.9012	19.176	Blood	M
Eudyptula minor	2008	Breeding	-19.1273	19.0775	Blood	M
Eudyptula minor	2008	Breeding	-19.0357	18.8777	Blood	M
Eudyptula minor	2008	Breeding	-19.1361	19.4039	Blood	M
Eudyptula minor	2008	Breeding	-19.2604	19.5297	Blood	M
Eudyptula minor	2011	Pre-moult	-19.8116	19.5901	Feather	F
Eudyptula minor	2011	Pre-moult	-20.8208	18.5008	Feather	F
Eudyptula minor	2011	Pre-moult	-20.8908	16.6464	Feather	F
Eudyptula minor	2011	Pre-moult	-19.0662	20.3952	Feather	F
Eudyptula minor	2011	Pre-moult	-19.5777	19.5433	Feather	F
Eudyptula minor	2011	Pre-moult	-19.6838	17.6576	Feather	F
Eudyptula minor	2011	Pre-moult	-19.9579	19.3363	Feather	F
Eudyptula minor	2011	Pre-moult	-20.9572	15.8619	Feather	F
Eudyptula minor	2011	Pre-moult	-19.9232	20.3784	Feather	F
Eudyptula minor	2011	Pre-moult	-19.7664	19.0155	Feather	F
Eudyptula minor	2011	Pre-moult	-20.2723	19.4869	Feather	F
Eudyptula minor	2011	Pre-moult	-20.0744	14.702	Feather	F
Eudyptula minor	2011	Pre-moult	-20.0477	18.5335	Feather	F
Eudyptula minor	2011	Pre-moult	-17.9146	22.1603	Feather	F
Eudyptula minor	2011	Pre-moult	-19.7729	19.5279	Feather	M
Eudyptula minor	2011	Pre-moult	-20.7253	18.6901	Feather	M
Eudyptula minor	2011	Pre-moult	-18.9609	19.9318	Feather	M
Eudyptula minor	2011	Pre-moult	-19.8276	18.4229	Feather	M
Eudyptula minor	2011	Pre-moult	-20.236	19.7128	Feather	M
Eudyptula minor	2011	Pre-moult	-19.7562	20.117	Feather	M
Eudyptula minor	2011	Pre-moult	-19.9458	18.787	Feather	M
Eudyptula minor	2011	Pre-moult	-19.2002	21.2719	Feather	M
Eudyptula minor	2011	Pre-moult	-19.7474	18.6903	Feather	M
Eudyptula minor	2011	Pre-moult	-19.4156	20.933	Feather	M
Eudyptula minor	2011	Pre-moult	-19.8978	18.0535	Feather	M
Eudyptula minor	2011	Pre-moult	-20.4902	18.8351	Feather	M
Eudyptula minor	2011	Pre-moult	-20.1246	20.6155	Feather	M
Eudyptula minor	2011	Pre-moult	-19.1148	20.0444	Feather	M
Eudyptula minor	2011	Pre-moult	-19.4427	19.672	Feather	M
Eudyptula minor	2011	Pre-moult	-19.5208	20.0601	Feather	M
Eudyptula minor	2011	Pre-moult	-18.3559	20.4801	Feather	M
Eudyptula minor	2011	Pre-moult	-19.918	15.0413	Feather	M
Eudyptula minor	2011	Pre-moult	-19.4403	19.3314	Feather	M
Eudyptula minor	2011	Pre-moult	-19.6302	18.998	Feather	M
Eudyptula minor	2011	Pre-moult	-19.2955	19.1001	Feather	M
Eudyptula minor	2011	Pre-moult	-19.7931	19.2979	Feather	M/F
Eudyptula minor	2011	Winter	-17.9487	21.2867	Blood	F
Eudyptula minor	2011	Winter	-17.4802	20.7855	Blood	F
Eudyptula minor	2011	Winter	-17.4784	21.1288	Blood	F
Eudyptula minor	2011	Winter	-17.3626	21.1041	Blood	F
Eudyptula minor	2011	Winter	-17.3183	20.8155	Blood	F
Eudyptula minor	2011	Winter	-17.1732	21.3986	Blood	F
Eudyptula minor	2011	Winter	-17.3459	20.6842	Blood	F
Eudyptula minor	2011	Winter	-17.9267	21.0143	Blood	F
Eudyptula minor	2011	Winter	-17.7582	20.2738	Blood	F
Eudyptula minor	2011	Winter	-17.7631	20.3116	Blood	F
Eudyptula minor	2011	Winter	-17.7751	20.6767	Blood	F
Eudyptula minor	2011	Winter	-17.5049	21.2641	Blood	F
Eudyptula minor	2011	Winter	-17.6632	20.628	Blood	F
Eudyptula minor	2011	Winter	-17.5312	21.3901	Blood	F
Eudyptula minor	2011	Winter	-17.2567	21.1824	Blood	M
Eudyptula minor	2011	Winter	-17.4666	21.1822	Blood	M
Eudyptula minor	2011	Winter	-17.4315	21.3233	Blood	M
Eudyptula minor	2011	Winter	-17.3773	21.6099	Blood	M
Eudyptula minor	2011	Winter	-16.4138	21.6575	Blood	M
Eudyptula minor	2011	Winter	-17.4474	21.0999	Blood	M
Eudyptula minor	2011	Winter	-17.4162	21.2822	Blood	M
Eudyptula minor	2011	Winter	-17.1061	21.7934	Blood	M
Eudyptula minor	2011	Winter	-17.2153	21.1924	Blood	M
Eudyptula minor	2011	Winter	-16.9428	21.9864	Blood	M
Eudyptula minor	2011	Winter	-17.5251	20.5375	Blood	M
Eudyptula minor	2011	Winter	-18.4603	21.3292	Blood	M
Eudyptula minor	2011	Winter	-17.0389	21.423	Blood	M
Eudyptula minor	2011	Winter	-17.3029	21.5967	Blood	M
Eudyptula minor	2011	Winter	-17.6932	21.0515	Blood	M
Eudyptula minor	2011	Winter	-17.4996	21.6254	Blood	M
Eudyptula minor	2011	Winter	-17.7075	21.1082	Blood	M
Eudyptula minor	2011	Winter	-17.9187	20.509	Blood	M
Eudyptula minor	2011	Winter	-18.1416	21.2896	Blood	M
Eudyptula minor	2011	Winter	-18.1669	20.5788	Blood	M
Eudyptula minor	2011	Winter	-17.6175	22.0456	Blood	M
Eudyptula minor	2011	Winter	-18.1537	19.8181	Blood	M
Eudyptula minor	2011	Winter	-19.9906	21.0057	Blood	M
Eudyptula minor	2011	Winter	-17.8039	20.8562	Blood	M
Eudyptula minor	2011	Winter	-17.5603	20.9293	Blood	M
Eudyptula minor	2011	Winter	-17.2435	21.2851	Blood	M/F
Eudyptula minor	2011	Breeding	-18.2674	21.0604	Blood	F
Eudyptula minor	2011	Breeding	-18.1471	20.9432	Blood	F
Eudyptula minor	2011	Breeding	-18.34	21.0932	Blood	F
Eudyptula minor	2011	Breeding	-18.6889	20.9953	Blood	F
Eudyptula minor	2011	Breeding	-18.5476	20.9845	Blood	F
Eudyptula minor	2011	Breeding	-18.4989	20.0632	Blood	F
Eudyptula minor	2011	Breeding	-18.8123	21.3331	Blood	F
Eudyptula minor	2011	Breeding	-18.9299	21.1796	Blood	F
Eudyptula minor	2011	Breeding	-18.8808	20.5125	Blood	F
Eudyptula minor	2011	Breeding	-18.7189	21.3783	Blood	F
Eudyptula minor	2011	Breeding	-19.1185	21.3566	Blood	F
Eudyptula minor	2011	Breeding	-19.0356	20.1077	Blood	F
Eudyptula minor	2011	Breeding	-18.9011	20.6969	Blood	F
Eudyptula minor	2011	Breeding	-19.2321	19.6492	Blood	F
Eudyptula minor	2011	Breeding	-18.7392	21.0756	Blood	F
Eudyptula minor	2011	Breeding	-18.5921	21.5415	Blood	F
Eudyptula minor	2011	Breeding	-18.6325	21.3622	Blood	F
Eudyptula minor	2011	Breeding	-18.7265	21.0992	Blood	F
Eudyptula minor	2011	Breeding	-18.822	20.0566	Blood	F
Eudyptula minor	2011	Breeding	-17.9444	20.4978	Blood	M
Eudyptula minor	2011	Breeding	-17.7905	21.7536	Blood	M
Eudyptula minor	2011	Breeding	-18.2913	20.9297	Blood	M
Eudyptula minor	2011	Breeding	-18.1357	19.9975	Blood	M
Eudyptula minor	2011	Breeding	-18.5829	20.6764	Blood	M
Eudyptula minor	2011	Breeding	-18.6825	20.9401	Blood	M
Eudyptula minor	2011	Breeding	-18.0338	20.8689	Blood	M
Eudyptula minor	2011	Breeding	-18.8902	20.577	Blood	M
Eudyptula minor	2011	Breeding	-19.3773	19.9467	Blood	M
Eudyptula minor	2011	Breeding	-19.4163	19.8866	Blood	M
Eudyptula minor	2011	Breeding	-18.9613	20.1915	Blood	M
Eudyptula minor	2011	Breeding	-18.5074	20.9874	Blood	M
Eudyptula minor	2011	Breeding	-18.9291	20.8846	Blood	M
Eudyptula minor	2011	Breeding	-18.8656	20.1416	Blood	M
Eudyptula minor	2011	Breeding	-18.9942	20.9801	Blood	M
Eudyptula minor	2011	Breeding	-18.5018	21.2587	Blood	M
Eudyptula minor	2011	Breeding	-18.7929	20.6975	Blood	M
Eudyptula minor	2011	Breeding	-18.5113	20.1999	Blood	M
Eudyptula minor	2011	Breeding	-18.8051	19.9108	Blood	M
Eudyptula minor	2011	Breeding	-18.4246	19.4403	Blood	M
Eudyptula minor	2012	Pre-moult	-19.694	19.2913	Feather	F
Eudyptula minor	2012	Pre-moult	-19.7733	20.3855	Feather	F
Eudyptula minor	2012	Pre-moult	-20.0109	14.4339	Feather	F
Eudyptula minor	2012	Pre-moult	-19.0685	18.1461	Feather	F
Eudyptula minor	2012	Pre-moult	-19.1917	18.6639	Feather	F
Eudyptula minor	2012	Pre-moult	-19.2989	19.4604	Feather	F
Eudyptula minor	2012	Pre-moult	-19.445	19.8909	Feather	F
Eudyptula minor	2012	Pre-moult	-19.4243	19.1983	Feather	F
Eudyptula minor	2012	Pre-moult	-18.9336	19.8664	Feather	F
Eudyptula minor	2012	Pre-moult	-19.1166	20.3685	Feather	F
Eudyptula minor	2012	Pre-moult	-19.5583	18.8507	Feather	F
Eudyptula minor	2012	Pre-moult	-19.5628	19.8778	Feather	F
Eudyptula minor	2012	Pre-moult	-19.3981	19.3934	Feather	F
Eudyptula minor	2012	Pre-moult	-19.4793	20.9177	Feather	F
Eudyptula minor	2012	Pre-moult	-19.7725	19.4708	Feather	F
Eudyptula minor	2012	Pre-moult	-19.3725	20.7906	Feather	F
Eudyptula minor	2012	Pre-moult	-19.756	19.3219	Feather	M
Eudyptula minor	2012	Pre-moult	-19.5942	19.3121	Feather	M
Eudyptula minor	2012	Pre-moult	-19.6333	18.2692	Feather	M
Eudyptula minor	2012	Pre-moult	-19.7129	19.382	Feather	M
Eudyptula minor	2012	Pre-moult	-19.5517	19.6407	Feather	M
Eudyptula minor	2012	Pre-moult	-19.0696	19.6771	Feather	M
Eudyptula minor	2012	Pre-moult	-19.8853	19.1366	Feather	M
Eudyptula minor	2012	Pre-moult	-19.5196	19.512	Feather	M
Eudyptula minor	2012	Pre-moult	-19.0956	19.4842	Feather	M
Eudyptula minor	2012	Pre-moult	-20.5846	15.2735	Feather	M
Eudyptula minor	2012	Pre-moult	-19.656	18.561	Feather	M
Eudyptula minor	2012	Pre-moult	-18.8804	20.8231	Feather	M
Eudyptula minor	2012	Pre-moult	-19.3353	20.9463	Feather	M
Eudyptula minor	2012	Pre-moult	-19.4294	20.0937	Feather	M
Eudyptula minor	2012	Pre-moult	-19.5475	19.7329	Feather	M
Eudyptula minor	2012	Pre-moult	-20.173	19.0994	Feather	M
Eudyptula minor	2012	Pre-moult	-20.122	20.0305	Feather	M
Eudyptula minor	2012	Pre-moult	-19.0992	21.4014	Feather	M
Eudyptula minor	2012	Pre-moult	-19.2402	19.9665	Feather	M
Eudyptula minor	2012	Pre-moult	-19.8074	20.8304	Feather	M
Eudyptula minor	2012	Winter	-17.2912	19.7692	Blood	F
Eudyptula minor	2012	Winter	-15.6371	19.1986	Blood	F
Eudyptula minor	2012	Winter	-19.0305	20.1598	Blood	F
Eudyptula minor	2012	Winter	-19.0943	20.2658	Blood	F
Eudyptula minor	2012	Winter	-18.5529	20.2344	Blood	F
Eudyptula minor	2012	Winter	-18.6261	19.322	Blood	F
Eudyptula minor	2012	Winter	-17.5371	20.8162	Blood	F
Eudyptula minor	2012	Winter	-18.6661	20.0383	Blood	F
Eudyptula minor	2012	Winter	-18.6455	20.3857	Blood	F
Eudyptula minor	2012	Winter	-18.3439	21.0956	Blood	F
Eudyptula minor	2012	Winter	-18.4223	20.1877	Blood	F
Eudyptula minor	2012	Winter	-18.6584	19.4851	Blood	F
Eudyptula minor	2012	Winter	-18.656	20.2523	Blood	F
Eudyptula minor	2012	Winter	-18.3762	21.4182	Blood	M
Eudyptula minor	2012	Winter	-17.9067	20.7782	Blood	M
Eudyptula minor	2012	Winter	-18.3534	20.2473	Blood	M
Eudyptula minor	2012	Winter	-19.1932	19.955	Blood	M
Eudyptula minor	2012	Winter	-18.0555	20.831	Blood	M
Eudyptula minor	2012	Winter	-18.3454	20.9842	Blood	M
Eudyptula minor	2012	Winter	-18.1158	22.1634	Blood	M
Eudyptula minor	2012	Winter	-18.151	19.9532	Blood	M
Eudyptula minor	2012	Winter	-18.0711	20.5337	Blood	M
Eudyptula minor	2012	Winter	-18.1364	20.522	Blood	M
Eudyptula minor	2012	Winter	-18.3138	20.2478	Blood	M
Eudyptula minor	2012	Winter	-18.2666	20.3111	Blood	M
Eudyptula minor	2012	Winter	-18.0477	20.9811	Blood	M
Eudyptula minor	2012	Winter	-18.536	20.1282	Blood	M
Eudyptula minor	2012	Winter	-18.2722	20.1976	Blood	M
Eudyptula minor	2012	Winter	-18.1407	21.2642	Blood	M
Eudyptula minor	2012	Winter	-18.3875	20.2001	Blood	M
Eudyptula minor	2012	Winter	-18.4849	20.2425	Blood	M
Eudyptula minor	2012	Winter	-18.7305	19.1344	Blood	M
Eudyptula minor	2012	Breeding	-19.1088	17.7131	Blood	F
Eudyptula minor	2012	Breeding	-18.7076	19.4659	Blood	F
Eudyptula minor	2012	Breeding	-18.8791	18.2692	Blood	F
Eudyptula minor	2012	Breeding	-19.5199	17.1328	Blood	F
Eudyptula minor	2012	Breeding	-19.188	16.6695	Blood	F
Eudyptula minor	2012	Breeding	-19.262	16.8713	Blood	F
Eudyptula minor	2012	Breeding	-19.6809	18.1806	Blood	F
Eudyptula minor	2012	Breeding	-19.1096	17.988	Blood	F
Eudyptula minor	2012	Breeding	-19.1595	17.821	Blood	F
Eudyptula minor	2012	Breeding	-18.7861	18.268	Blood	F
Eudyptula minor	2012	Breeding	-18.9911	19.8402	Blood	F
Eudyptula minor	2012	Breeding	-21.0936	13.0621	Blood	F
Eudyptula minor	2012	Breeding	-19.7789	14.5538	Blood	F
Eudyptula minor	2012	Breeding	-19.535	16.6352	Blood	F
Eudyptula minor	2012	Breeding	-18.7452	18.6771	Blood	F
Eudyptula minor	2012	Breeding	-18.953	19.2052	Blood	F
Eudyptula minor	2012	Breeding	-19.3524	16.7787	Blood	F
Eudyptula minor	2012	Breeding	-19.7277	18.1549	Blood	F
Eudyptula minor	2012	Breeding	-18.7092	18.8949	Blood	F
Eudyptula minor	2012	Breeding	-19.0869	17.6708	Blood	F
Eudyptula minor	2012	Breeding	-18.6295	18.878	Blood	F
Eudyptula minor	2012	Breeding	-20.3192	14.679	Blood	M
Eudyptula minor	2012	Breeding	-18.7799	19.3418	Blood	M
Eudyptula minor	2012	Breeding	-18.8893	19.0372	Blood	M
Eudyptula minor	2012	Breeding	-20.3649	18.6324	Blood	M
Eudyptula minor	2012	Breeding	-18.6232	18.7261	Blood	M
Eudyptula minor	2012	Breeding	-18.4513	19.4451	Blood	M
Eudyptula minor	2012	Breeding	-20.0223	18.5408	Blood	M
Eudyptula minor	2012	Breeding	-19.8661	18.611	Blood	M
Eudyptula minor	2012	Breeding	-18.7651	19.2804	Blood	M
Eudyptula minor	2012	Breeding	-18.7179	19.2495	Blood	M
Eudyptula minor	2012	Breeding	-18.9267	18.2014	Blood	M
Eudyptula minor	2012	Breeding	-19.0954	19.6407	Blood	M
Eudyptula minor	2012	Breeding	-19.1009	18.9384	Blood	M
Eudyptula minor	2012	Breeding	-18.817	18.0389	Blood	M
Eudyptula minor	2012	Breeding	-19.0228	19.2317	Blood	M
Eudyptula minor	2012	Breeding	-18.6763	19.0279	Blood	M
Eudyptula minor	2012	Breeding	-18.5889	19.6048	Blood	M
Eudyptula minor	2012	Breeding	-18.5098	19.1275	Blood	M
Eudyptula minor	2012	Breeding	-18.4915	19.2901	Blood	M
Eudyptula minor	2012	Breeding	-19.0091	18.4196	Blood	M
Eudyptula minor	2012	Breeding	-18.6385	19.104	Blood	M

## Sheet: Prey
Year	Species	C/N	δ15N (‰)	δ13C (‰)
2007/2008	Anchovy (Engraulis australis)	3.23207	14.7671	-19.7218
2007/2008	Anchovy (Engraulis australis)	3.308	13.8221	-20.0427
2007/2008	Anchovy (Engraulis australis)	3.38254	16.8103	-19.025
2007/2008	Anchovy (Engraulis australis)	3.61819	14.0632	-20.8169
2007/2008	Anchovy (Engraulis australis)	3.40677	13.9421	-20.3433
2007/2008	Anchovy (Engraulis australis)	3.27323	14.199	-20.1616
2007/2008	Anchovy (Engraulis australis)	3.17933	14.4558	-20.0302
2007/2008	Anchovy (Engraulis australis)	3.71212	16.4634	-20.3075
2007/2008	Anchovy (Engraulis australis)	3.26113	14.5063	-19.9838
2007/2008	Anchovy (Engraulis australis)	3.34502	16.3076	-19.7189
2007/2008	Anchovy (Engraulis australis)	3.15117	14.7865	-19.4735
2007/2008	Anchovy (Engraulis australis)	3.24984	15.1348	-19.5682
2007/2008	Anchovy (Engraulis australis)	3.19681	15.3683	-19.457
2007/2008	Anchovy (Engraulis australis)	3.18699	14.9977	-19.5914
2007/2008	Anchovy (Engraulis australis)	3.39526	15.3659	-19.7286
2007/2008	Anchovy (Engraulis australis)	3.29419	14.5766	-19.689
2007/2008	Anchovy (Engraulis australis)	3.21452	15.5195	-19.6165
2007/2008	Anchovy (Engraulis australis)	3.35191	15.3974	-19.6639
2007/2008	Anchovy (Engraulis australis)	3.32485	15.7083	-19.5053
2007/2008	Anchovy (Engraulis australis)	3.27542	15.5589	-19.5169
2007/2008	Anchovy (Engraulis australis)	3.40133	15.6771	-19.6842
2007/2008	Anchovy (Engraulis australis)	3.29151	15.3035	-19.7402
2007/2008	Anchovy (Engraulis australis)	3.38545	15.1711	-19.7209
2007/2008	Anchovy (Engraulis australis)	3.37052	17.9206	-20.3467
2007/2008	Anchovy (Engraulis australis)	3.38113	18.0852	-19.859
2007/2008	Anchovy (Engraulis australis)	3.39175	15.6879	-20.5136
2007/2008	Anchovy (Engraulis australis)	3.40236	16.3419	-19.9945
2007/2008	Squid (Loliolus noctiluca)	3.41298	20.1768	-19.0813
2007/2008	Squid (Loliolus noctiluca)	3.42359	17.4007	-19.6196
2007/2008	Squid (Loliolus noctiluca)	3.4342	17.2088	-19.5893
2007/2008	Southern Garfish (Hyphorhamphus melanochir)	3.44482	16.0911	-19.296
2007/2008	Southern Garfish (Hyphorhamphus melanochir)	3.45543	16.8014	-19.0399
2007/2008	Southern Garfish (Hyphorhamphus melanochir)	3.46605	15.9453	-19.5697
2007/2008	Southern Garfish (Hyphorhamphus melanochir)	3.47666	15.6515	-19.0463
2007/2008	Southern Garfish (Hyphorhamphus melanochir)	3.48727	16.3274	-16.4777
2007/2008	Southern Garfish (Hyphorhamphus melanochir)	3.49789	16.1858	-17.5538
2007/2008	Southern Garfish (Hyphorhamphus melanochir)	3.5085	16.6495	-17.6907
2007/2008	Southern Garfish (Hyphorhamphus melanochir)	3.51911	16.8686	-18.1434
2007/2008	Southern Garfish (Hyphorhamphus melanochir)	3.52973	16.2567	-16.0255
2007/2008	Southern Garfish (Hyphorhamphus melanochir)	3.54034	15.1602	-17.9906
2007/2008	Southern Garfish (Hyphorhamphus melanochir)	3.55096	15.6494	-14.7502
2007/2008	Southern Garfish (Hyphorhamphus melanochir)	3.56157	16.8242	-15.4342
2007/2008	Southern Garfish (Hyphorhamphus melanochir)	3.57218	18.4435	-15.0056
2007/2008	Southern Garfish (Hyphorhamphus melanochir)	3.5828	14.7588	-16.9211
2011/2012	Sandy sprat (Hyperlophus vittatus)	3.31847	16.4091	-18.4985
2011/2012	Sandy sprat (Hyperlophus vittatus)	3.39594	18.7839	-18.0893
2011/2012	Sandy sprat (Hyperlophus vittatus)	3.38548	17.1203	-18.5882
2011/2012	Sandy sprat (Hyperlophus vittatus)	3.34852	17.2102	-18.6111
2011/2012	Sandy sprat (Hyperlophus vittatus)	3.40999	16.6388	-18.7057
2011/2012	Sandy sprat (Hyperlophus vittatus)	3.3987	18.8633	-18.3856
2011/2012	Sandy sprat (Hyperlophus vittatus)	3.50024	17.857	-18.3513
2011/2012	Sandy sprat (Hyperlophus vittatus)	3.36978	16.63	-18.0726
2011/2012	Sandy sprat (Hyperlophus vittatus)	3.39983	16.9927	-18.5043
2011/2012	Sandy sprat (Hyperlophus vittatus)	3.38599	16.7121	-18.5331
2011/2012	Anchovy (Engraulis australis)	3.59903	18.2507	-18.6234
2011/2012	Anchovy (Engraulis australis)	4.09067	17.6757	-19.5261
2011/2012	Anchovy (Engraulis australis)	3.63025	20.1612	-18.5124
2011/2012	Anchovy (Engraulis australis)	3.53379	17.1789	-18.8899
2011/2012	Anchovy (Engraulis australis)	3.7736	18.7921	-18.8233
2011/2012	Anchovy (Engraulis australis)	3.80191	17.7879	-18.9256
2011/2012	Anchovy (Engraulis australis)	4.00264	18.5612	-19.0098
2011/2012	Anchovy (Engraulis australis)	3.95132	17.5061	-19.0325
2011/2012	Anchovy (Engraulis australis)	3.48821	18.2268	-18.3544
2011/2012	Juv Pilchard (Sardinops sagax)	4.32759	11.8283	-21.6375
2011/2012	Juv Pilchard (Sardinops sagax)	4.3265	11.4978	-21.7454
2011/2012	Juv Pilchard (Sardinops sagax)	4.40019	11.8812	-21.9622
2011/2012	Juv Pilchard (Sardinops sagax)	4.11194	11.2666	-21.505
2011/2012	Juv Pilchard (Sardinops sagax)	4.30302	11.5708	-21.6203
2011/2012	Juv Pilchard (Sardinops sagax)	4.36001	10.8893	-21.4874
2011/2012	Juv Pilchard (Sardinops sagax)	4.31302	11.4439	-21.5768
2011/2012	Juv Pilchard (Sardinops sagax)	4.49043	11.8107	-21.7092
2011/2012	Juv Pilchard (Sardinops sagax)	3.88133	11.3164	-21.3726
2011/2012	Juv Pilchard (Sardinops sagax)	3.85616	11.3239	-20.807
2011/2012	Adult Pilchard (Sardinops sagax)	4.31219	16.9864	-20.2725
2011/2012	Adult Pilchard (Sardinops sagax)	4.27202	17.0833	-19.8916
2011/2012	Adult Pilchard (Sardinops sagax)	4.63428	17.2285	-20.4355
2011/2012	Adult Pilchard (Sardinops sagax)	4.46391	16.9252	-19.9911
2011/2012	Adult Pilchard (Sardinops sagax)	3.85852	16.8141	-19.5554
2011/2012	Adult Pilchard (Sardinops sagax)	4.64761	16.3169	-20.587
2011/2012	Adult Pilchard (Sardinops sagax)	4.89939	15.2134	-20.5466
2011/2012	Adult Pilchard (Sardinops sagax)	4.12136	16.0193	-19.6925
2011/2012	Adult Pilchard (Sardinops sagax)	3.89014	15.9299	-19.3405
2011/2012	Adult Pilchard (Sardinops sagax)	3.9436	16.6777	-19.7445
2011/2012	Southern Garfish (Hyphorhamphus melanochir)	3.39292	16.3274	-16.4777
2011/2012	Southern Garfish (Hyphorhamphus melanochir)	3.47931	16.1858	-17.5538
2011/2012	Southern Garfish (Hyphorhamphus melanochir)	3.40626	16.6495	-17.6907
2011/2012	Southern Garfish (Hyphorhamphus melanochir)	3.52935	16.8686	-18.1434
2011/2012	Southern Garfish (Hyphorhamphus melanochir)	3.51355	16.2567	-16.0255
2011/2012	Southern Garfish (Hyphorhamphus melanochir)	3.53948	15.1602	-17.9906
2011/2012	Southern Garfish (Hyphorhamphus melanochir)	3.24342	15.6494	-14.7502
2011/2012	Southern Garfish (Hyphorhamphus melanochir)	3.55498	16.8242	-15.4342
2011/2012	Southern Garfish (Hyphorhamphus melanochir)	3.5688	18.4435	-15.0056
2011/2012	Southern Garfish (Hyphorhamphus melanochir)	3.42831	14.7588	-16.9211
2011/2012	Blue sprat (Spatelloides robustus)	3.89618	17.4834	-18.2428
2011/2012	Blue sprat (Spatelloides robustus)	3.75669	17.4987	-18.3341
2011/2012	Blue sprat (Spatelloides robustus)	3.63574	17.3291	-19.5539
	Lipid Removed
2011/2012	Sandy sprat (Hyperlophus vittatus)	3.38655	16.7934	-18.8533
2011/2012	Sandy sprat (Hyperlophus vittatus)	3.31292	19.2253	-18.5753
2011/2012	Sandy sprat (Hyperlophus vittatus)	3.24923	17.8498	-19.2481
2011/2012	Sandy sprat (Hyperlophus vittatus)	3.23538	17.3733	-18.4414
2011/2012	Sandy sprat (Hyperlophus vittatus)	3.25485	17.1045	-18.285
2011/2012	Sandy sprat (Hyperlophus vittatus)	3.23803	19.6787	-18.5525
2011/2012	Sandy sprat (Hyperlophus vittatus)	3.25203	18.2077	-18.2728
2011/2012	Sandy sprat (Hyperlophus vittatus)	3.21445	17.5318	-18.1085
2011/2012	Sandy sprat (Hyperlophus vittatus)	3.29393	17.9328	-18.7296
2011/2012	Sandy sprat (Hyperlophus vittatus)	3.30233	16.9726	-18.731
2011/2012	Anchovy (Engraulis australis)	3.3541	19.4693	-17.9351
2011/2012	Anchovy (Engraulis australis)	3.3369	18.6585	-18.4124
2011/2012	Anchovy (Engraulis australis)	3.37033	18.1858	-18.2828
2011/2012	Anchovy (Engraulis australis)	3.35302	20.376	-17.788
2011/2012	Anchovy (Engraulis australis)	3.32908	17.6197	-19.0177
2011/2012	Anchovy (Engraulis australis)	3.29726	19.7156	-18.09
2011/2012	Anchovy (Engraulis australis)	3.35991	18.6907	-17.9117
2011/2012	Anchovy (Engraulis australis)	3.39413	18.2054	-18.1752
2011/2012	Anchovy (Engraulis australis)	3.35792	18.121	-17.9336
2011/2012	Anchovy (Engraulis australis)	3.31384	18.7703	-18.0216
2011/2012	Juv Pilchard (Sardinops sagax)	3.47288	11.9973	-20.15
2011/2012	Juv Pilchard (Sardinops sagax)	3.40744	11.8535	-20.0138
2011/2012	Juv Pilchard (Sardinops sagax)	3.36162	12.2184	-20.1913
2011/2012	Juv Pilchard (Sardinops sagax)	3.2078	12.4607	-20.1478
2011/2012	Juv Pilchard (Sardinops sagax)	3.29894	11.9968	-20.0615
2011/2012	Juv Pilchard (Sardinops sagax)	3.29648	11.8943	-19.7763
2011/2012	Juv Pilchard (Sardinops sagax)	3.43189	12.2663	-19.8962
2011/2012	Juv Pilchard (Sardinops sagax)	3.37921	12.5435	-19.771
2011/2012	Juv Pilchard (Sardinops sagax)	3.35828	11.9987	-20.0002
2011/2012	Juv Pilchard (Sardinops sagax)	3.19686	11.7782	-19.7906
2011/2012	Adult Pilchard (Sardinops sagax)	3.33598	18.1214	-18.7295
2011/2012	Adult Pilchard (Sardinops sagax)	3.23442	17.565	-18.354
2011/2012	Adult Pilchard (Sardinops sagax)	3.22014	16.5518	-18.2317
2011/2012	Adult Pilchard (Sardinops sagax)	3.34732	17.196	-18.3485
2011/2012	Adult Pilchard (Sardinops sagax)	3.35598	17.1987	-18.6395
2011/2012	Adult Pilchard (Sardinops sagax)	3.29131	16.714	-18.191
2011/2012	Adult Pilchard (Sardinops sagax)	3.39234	15.942	-18.4137
2011/2012	Adult Pilchard (Sardinops sagax)	3.30756	17.4615	-18.7566
2011/2012	Adult Pilchard (Sardinops sagax)	3.27998	16.517	-18.2573
2011/2012	Adult Pilchard (Sardinops sagax)	3.31313	17.6736	-18.6689
2011/2012	Southern Garfish (Hyphorhamphus melanochir)	3.07306	16.5322	-15.9346
2011/2012	Southern Garfish (Hyphorhamphus melanochir)	3.08292	17.0418	-17.0237
2011/2012	Southern Garfish (Hyphorhamphus melanochir)	3.20248	16.5403	-17.3051
2011/2012	Southern Garfish (Hyphorhamphus melanochir)	3.08039	16.8436	-16.9604
2011/2012	Southern Garfish (Hyphorhamphus melanochir)	3.11355	17.0145	-15.5278
2011/2012	Southern Garfish (Hyphorhamphus melanochir)	3.23887	15.4029	-17.9289
2011/2012	Southern Garfish (Hyphorhamphus melanochir)	3.10267	16.6432	-14.949
2011/2012	Southern Garfish (Hyphorhamphus melanochir)	3.15854	17.1582	-14.5513
2011/2012	Southern Garfish (Hyphorhamphus melanochir)	3.12901	18.9805	-14.5725
2011/2012	Southern Garfish (Hyphorhamphus melanochir)	3.09633	15.8578	-16.8927
2011/2012	Blue sprat (Spatelloides robustus)	2.9723	16.6238	-16.6684
2011/2012	Blue sprat (Spatelloides robustus)	3.02371	17.7535	-17.0606
2011/2012	Blue sprat (Spatelloides robustus)	3.28007	18.327	-19.2831

## Sheet: Stomach content
Year	Date	Anchovy age	% contribution				Date	Total wet weight	Australian anchovy	Southern garfish	Luminous bay squid	Tot	Other	Sprat spp.	Eroded	Other fish	Arrow squid	Crustacea	Misc Items
2007	February	<1yr	33.3333				February	23.78	75.3574	0	0	75.3574	24.6426	0	4.58368	20.0589	0	0	0
2007	March	<1yr	50				March	115.36	11.3818	2.23648	42.4671	56.0853	43.9147	0	0.962205	35.3589	7.58495	0	0.00866852
2007	April	<1yr	25.9259				April	151.46	79.6976	9.50086	10.0951	99.2935	0.706457	0.237687	0.455566	0	0	0.0066024	0.0066024
2007	May	<1yr	9.09091				May	56.62	88.7849	6.12858	5.08654	100	0	0	0	0	0	0	0
2007	June	<1yr	12.5				June	98.12	75.4586	17.9576	6.58377	100	0	0	0	0	0	0	0
2007	July	<1yr	9.09091				July	52.14	86.5746	0	7.03874	93.6133	6.38665	1.59187	4.79478	0	0	0	0
2007	September	<1yr	40				September	173.32	85.8124	0	1.99631	87.8087	12.1913	0.375029	11.297	0.513501	0	0	0.00576967
2007	October	<1yr	0				October	439.98	85.4312	13.9461	0.506841	99.8841	0.115914	0	0	0	0	0.00227283	0.113642
2007	December	<1yr	65.5738				November	42.011	0	74.6947	25.3029	99.9976	0.00238033	0	0	0	0	0	0.00238033
2008	February	<1yr	56.3218				February	236.9	89.3331	0	4.58421	93.9173	6.08274	4.87547	0.962431	0	0	0.0126636	0.232165
2008	March	<1yr	70.5882				March	51.7	86.6344	6.13153	3.46228	96.2282	3.77176	1.39265	2.30174	0	0	0.0193424	0.0580271
2008	April	<1yr	35.5932				April	413.429	57.5359	19.5922	17.5193	94.6474	5.35255	4.9029	0.24188	0.0024188	0	0.0169316	0.188424
2008	May	<1yr	34.8837				May	446.64	66.3093	24.9991	5.22345	96.5319	3.46812	2.91599	0.154487	0.393158	0	0.00447788	0
2008	June	<1yr	10				June	239.14	88.4254	3.37878	7.83643	99.6406	0.359414	0.347078	0	0.00815424	0	0.00418166	0
2008	July	<1yr	8.10811				July	238.422	62.7039	23.9617	7.47834	94.144	5.856	3.46025	2.02163	0.0763352	0.251655	0.0461367	0
2008	August	<1yr	17.6471				August	422.88	90.9691	0	4.21633	95.1854	4.8146	0	1.4685	0.31451	3.03159	0	0
2008	September	<1yr	18.2796				September	413.12	87.6815	0	12.0159	99.6974	0.302576	0.20091	0	0.0750387	0	0.0024206	0.024206
2008	October	<1yr	4.65116				October	245.29	73.3498	9.58284	5.36951	88.3021	11.6979	7.14299	0	1.56199	2.99289	0	0
2007	February	1-2 yr	66.6667
2007	March	1-2 yr	50
2007	April	1-2 yr	70.3704
2007	May	1-2 yr	90.9091
2007	June	1-2 yr	75
2007	July	1-2 yr	90.9091
2007	September	1-2 yr	60
2007	October	1-2 yr	100
2007	December	1-2 yr	34.4262
2008	February	1-2 yr	43.6782
2008	March	1-2 yr	23.5294
2008	April	1-2 yr	64.4068
2008	May	1-2 yr	65.1163
2008	June	1-2 yr	75
2008	July	1-2 yr	89.1892
2008	August	1-2 yr	79.4118
2008	September	1-2 yr	80.6452
2008	October	1-2 yr	88.3721
2007	February	2+ yr	0
2007	March	2+ yr	0
2007	April	2+ yr	3.7037
2007	May	2+ yr	0
2007	June	2+ yr	12.5
2007	July	2+ yr	0
2007	September	2+ yr	0
2007	October	2+ yr	0
2007	December	2+ yr	0
2008	February	2+ yr	0
2008	March	2+ yr	5.88235
2008	April	2+ yr	0
2008	May	2+ yr	0
2008	June	2+ yr	15
2008	July	2+ yr	2.7027
2008	August	2+ yr	2.94118
2008	September	2+ yr	1.07527
2008	October	2+ yr	6.97674
